# Supplementary material for: Seasonal Paspalum vaginatum Physiological Characteristics Change with Agricultural Byproduct Biochar in Sandy Potting Soil
Source: Biology (Basel). 2022 Apr 7;11(4):560. doi: 10.3390/biology11040560 (PMC9025672; doi:10.3390/biology11040560)
Supplement: Supplementary file 1 [file biology-11-00560-s001.zip]

Archive with 1 entries (1 files):
- biology-1613590-supplementary.pdf
